# Supplementary material for: Laboratory Automation in Microbiology: Impact on Turnaround Time of Microbiological Samples in COVID Time
Source: Diagnostics (Basel). 2023 Jul 1;13(13):2243. doi: 10.3390/diagnostics13132243 (PMC10340299; doi:10.3390/diagnostics13132243)
Supplement: Supplementary file 1 [file diagnostics-13-02243-s001.zip]

Archive with 1 entries (1 files):
- diagnostics-2418062-supplementary.xlsx
