# Supplementary material for: Laboratory Automation in Microbiology: Impact on Turnaround Time of Microbiological Samples in COVID Time
Source: Diagnostics (Basel). 2023 Jul 1;13(13):2243. doi: 10.3390/diagnostics13132243 (PMC10340299; doi:10.3390/diagnostics13132243)
Supplement: Supplementary file 1 [file diagnostics-13-02243-s001.zip › diagnostics-2418062-supplementary.xlsx]

## Sheet: Sheet1
Sample	Test Code	Code LIS	CONTAINER	OUTPUT INVENTORY MEDIA	VORTEX	Spin	Streaking type	loop	SORTOUT	WASPLAB	Incubation in hours
liver abscess	P007	PVX	COPAN 12	PVX	SI	NO	SS6	10	CO2	SI	PVX 16-36
liver abscess	P007	CNA	COPAN 12	CNA	SI	NO	5Q1	10	O2	SI	CNA 16-36
liver abscess	P007	CNACO2	COPAN 12	CNA	SI	NO	5Q1	10	CO2	SI	CNACO2 16-36
liver abscess	P007	MCK	COPAN 12	MCK	SI	NO	5Q1	10	O2	SI	MCK 16-36
liver abscess	P007	SGC2	COPAN 12	SGC2	SI	NO	5Q1	10	O2	SI	SGC2 16-36
liver abscess	P007	SLIDE1	COPAN 12	SLIDE	SI	NO	SLIDE	10	SLIDE	NO
bronchial aspirate	P024	PVX	COPAN 12	PVX	SI	NO	SS6	10	CO2	SI	PVX 16-36
bronchial aspirate	P024	CNA	COPAN 12	CNA	SI	NO	5Q1	10	O2	SI	CNA 16-36
bronchial aspirate	P024	CNACO2	COPAN 12	CNA	SI	NO	5Q1	10	CO2	SI	CNACO2 16-36
bronchial aspirate	P024	MCK	COPAN 12	MCK	SI	NO	5Q1	10	O2	SI	MCK 16-36
bronchial aspirate	P024	SGC2	COPAN 12	SGC2	SI	NO	5Q1	10	O2	SI	SGC2 16-36
bronchial aspirate	P024	BCSA	COPAN 12	BCSA	SI	NO	5Q1	10	O2	SI	BCSA 16-36
bronchial aspirate	P024	SLIDE1	COPAN 12	SLIDE	SI	NO	SLIDE	10	SLIDE	NO
Bile	00021	PVX	COPAN 12	PVX	SI	NO	SS6	10	CO2	SI	PVX 16-36
Bile	00021	CNA	COPAN 12	CNA	SI	NO	5Q1	10	O2	SI	CNA 16-36
Bile	00021	CNACO2	COPAN 12	CNA	SI	NO	5Q1	10	CO2	SI	CNACO2 16-36
Bile	00021	MCK	COPAN 12	MCK	SI	NO	5Q1	10	O2	SI	MCK 16-36
Bile	00021	SGC2	COPAN 12	SGC2	SI	NO	5Q1	10	O2	SI	SGC2 16-36
Bile	00021	SLIDE1	COPAN 12	SLIDE	SI	NO	SLIDE	10	SLIDE	NO
CVC	P006	PVX	COPAN 12	PVX	SI	NO	SS6	10	CO2	SI	PVX 16-36
CVC	P006	CNA	COPAN 12	CNA	SI	NO	5Q1	10	O2	SI	CNA 16-36
CVC	P006	CNACO2	COPAN 12	CNA	SI	NO	5Q1	10	CO2	SI	CNACO2 16-36
CVC	P006	MCK	COPAN 12	MCK	SI	NO	5Q1	10	O2	SI	MCK 16-36
CVC	P006	SGC2	COPAN 12	SGC2	SI	NO	5Q1	10	O2	SI	SGC2 16-36
Arterial Catheter	P006	PVX	COPAN 12	PVX	SI	NO	SS6	10	CO2	SI	PVX 16-36
Arterial Catheter	P006	CNA	COPAN 12	CNA	SI	NO	5Q1	10	O2	SI	CNA 16-36
Arterial Catheter	P006	CNACO2	COPAN 12	CNA	SI	NO	5Q1	10	CO2	SI	CNACO2 16-36
Arterial Catheter	P006	MCK	COPAN 12	MCK	SI	NO	5Q1	10	O2	SI	MCK 16-36
Arterial Catheter	P006	SGC2	COPAN 12	SGC2	SI	NO	5Q1	10	O2	SI	SGC2 16-36
Abdominal Drainage	P007	PVX	COPAN 12	PVX	SI	NO	SS6	10	CO2	SI	PVX 16-36
Abdominal Drainage	P007	CNA	COPAN 12	CNA	SI	NO	3Q1	10	O2	SI	CNA 16-36
Abdominal Drainage	P007	CNACO2	COPAN 12	CNA	SI	NO	3Q1	10	CO2	SI	CNACO2 16-36
Abdominal Drainage	P007	MCK	COPAN 12	MCK	SI	NO	3Q1	10	O2	SI	MCK 16-36
Abdominal Drainage	P007	SGC2	COPAN 12	SGC2	SI	NO	3Q1	10	O2	SI	SGC2 16-36
Abdominal Drainage	P007	SLIDE1	COPAN 12	SLIDE	SI	NO	SLIDE	10	SLIDE	NO
Synovial fluid	P007	PVX	COPAN 12	PVX	SI	NO	SS6	10	CO2	SI	PVX 16-36
Synovial fluid	P007	CNA	COPAN 12	CNA	SI	NO	3Q1	10	O2	SI	CNA 16-36
Synovial fluid	P007	CNACO2	COPAN 12	CNA	SI	NO	3Q1	10	CO2	SI	CNACO2 16-36
Synovial fluid	P007	MCK	COPAN 12	MCK	SI	NO	3Q1	10	O2	SI	MCK 16-36
Synovial fluid	P007	SGC2	COPAN 12	SGC2	SI	NO	3Q1	10	O2	SI	SGC2 16-36
Synovial fluid	P007	SLIDE1	COPAN 12	SLIDE	SI	NO	SLIDE	10	SLIDE	NO
Peritoneal Fluid	P007	PVX	COPAN 12	PVX	SI	NO	SS6	10	CO2	SI	PVX 16-36
Peritoneal Fluid	P007	CNA	COPAN 12	CNA	SI	NO	3Q1	10	O2	SI	CNA 16-36
Peritoneal Fluid	P007	CNACO2	COPAN 12	CNA	SI	NO	3Q1	10	CO2	SI	CNACO2 16-36
Peritoneal Fluid	P007	MCK	COPAN 12	MCK	SI	NO	3Q1	10	O2	SI	MCK 16-36
Peritoneal Fluid	P007	SGC2	COPAN 12	SGC2	SI	NO	3Q1	10	O2	SI	SGC2 16-36
Peritoneal Fluid	P007	SLIDE1	COPAN 12	SLIDE	SI	NO	SLIDE	10	SLIDE	NO
Generic Fluid	P007	PVX	COPAN 12	PVX	SI	NO	SS6	10	CO2	SI	PVX 16-36
Generic Fluid	P007	CNA	COPAN 12	CNA	SI	NO	3Q1	10	O2	SI	CNA 16-36
Generic Fluid	P007	CNACO2	COPAN 12	CNA	SI	NO	3Q1	10	CO2	SI	CNACO2 16-36
Generic Fluid	P007	MCK	COPAN 12	MCK	SI	NO	3Q1	10	O2	SI	MCK 16-36
Generic Fluid	P007	SGC2	COPAN 12	SGC2	SI	NO	3Q1	10	O2	SI	SGC2 16-36
Generic Fluid	P007	SLIDE1	COPAN 12	SLIDE	SI	NO	SLIDE	10	SLIDE	NO
Generic Drainage	00020	PVX	COPAN 12	PVX	SI	NO	SS6	10	CO2	SI	PVX 16-36
Generic Drainage	00020	CNA	COPAN 12	CNA	SI	NO	3Q1	10	O2	SI	CNA 16-36
Generic Drainage	00020	CNACO2	COPAN 12	CNA	SI	NO	3Q1	10	CO2	SI	CNACO2 16-36
Generic Drainage	00020	MCK	COPAN 12	MCK	SI	NO	3Q1	10	O2	SI	MCK 16-36
Generic Drainage	00020	SGC2	COPAN 12	SGC2	SI	NO	3Q1	10	O2	SI	SGC2 16-36
Generic Drainage	00020	SLIDE1	COPAN 12	SLIDE	SI	NO	SLIDE	10	SLIDE	NO
Blood from arterial	P027	PVX	COPAN 12	PVX	SI	NO	5Q1	10	CO2	SI	PVX 4-8-12-24
Blood from arterial	P027	CPSE	COPAN 12	CPSE	SI	NO	5Q1	10	O2	SI	CPSE 4-8-12-24
Blood from arterial	P027	SLIDE1	COPAN 12	SLIDE	SI	NO	SLIDE	10	SLIDE	NO
Blood from CV	P027	PVX	COPAN 12	PVX	SI	NO	5Q1	10	CO2	SI	PVX 4-8-12-24
Blood from CV	P027	CPSE	COPAN 12	CPSE	SI	NO	5Q1	10	O2	SI	CPSE 4-8-12-24
Blood from CV	P027	SLIDE1	COPAN 12	SLIDE	SI	NO	SLIDE	10	SLIDE	NO
Peripheral vein blood	P027	PVX	COPAN 12	PVX	SI	NO	5Q1	10	CO2	SI	PVX 4-8-12-24
Peripheral vein blood	P027	CPSE	COPAN 12	CPSE	SI	NO	5Q1	10	O2	SI	CPSE 4-8-12-24
Peripheral vein blood	P027	SLIDE1	COPAN 12	SLIDE	SI	NO	SLIDE	10	SLIDE	NO
Blood from arterial	P028	PVX	COPAN 12	PVX	SI	NO	5Q1	10	CO2	SI	PVX 4-8-12-24
Blood from arterial	P028	CPSE	COPAN 12	CPSE	SI	NO	5Q1	10	O2	SI	CPSE 4-8-12-24
Blood from arterial	P028	SLIDE1	COPAN 12	SLIDE	SI	NO	SLIDE	10	SLIDE	NO
Blood from CV	P028	PVX	COPAN 12	PVX	SI	NO	5Q1	10	CO2	SI	PVX 4-8-12-24
Blood from CV	P028	CPSE	COPAN 12	CPSE	SI	NO	5Q1	10	O2	SI	CPSE 4-8-12-24
Blood from CV	P028	SLIDE1	COPAN 12	SLIDE	SI	NO	SLIDE	10	SLIDE	NO
Peripheral vein blood	P028	PVX	COPAN 12	PVX	SI	NO	5Q1	10	CO2	SI	PVX 4-8-12-24
Peripheral vein blood	P028	CPSE	COPAN 12	CPSE	SI	NO	5Q1	10	O2	SI	CPSE 4-8-12-24
Peripheral vein blood	P028	SLIDE1	COPAN 12	SLIDE	SI	NO	SLIDE	10	SLIDE	NO
Stutum	P001	PVX	COPAN 12	PVX	SI	NO	SS6	10	CO2	SI	PVX 16-36
Stutum	P001	CNA	COPAN 12	CNA	SI	NO	5Q1	10	O2	SI	CNA 16-36
Stutum	P001	CNACO2	COPAN 12	CNA	SI	NO	5Q1	10	CO2	SI	CNACO2 16-36
Stutum	P001	MCK	COPAN 12	MCK	SI	NO	5Q1	10	O2	SI	MCK 16-36
Stutum	P001	BCSA	COPAN 12	BCSA	SI	NO	5Q1	10	O2	SI	BCSA 16-36
Stutum	P001	SGC2	COPAN 12	SGC2	SI	NO	5Q1	10	O2	SI	SGC2 16-36
Stutum	P001	SLIDE1	COPAN 12	SLIDE	SI	NO	SLIDE	10	SLIDE	NO
Stutum	P001	PVX	COPAN 12	PVX	SI	NO	SS6	10	CO2	SI	PVX 16-36
Stutum	P001	CNA	COPAN 12	CNA	SI	NO	5Q1	10	O2	SI	CNA 16-36
Stutum	P001	CNACO2	COPAN 12	CNA	SI	NO	5Q1	10	CO2	SI	CNACO2 16-36
Stutum	P001	MCK	COPAN 12	MCK	SI	NO	5Q1	10	O2	SI	MCK 16-36
Stutum	P001	BCSA	COPAN 12	BCSA	SI	NO	5Q1	10	O2	SI	BCSA 16-36
Stutum	P001	SGC2	COPAN 12	SGC2	SI	NO	5Q1	10	O2	SI	SGC2 16-36
Stutum	P001	SLIDE1	COPAN 12	SLIDE	SI	NO	SLIDE	10	SLIDE	NO
Bone fragment	00022	PVX	COPAN 12	PVX	SI	NO	3Q1	20	CO2	SI	PVX 16-36
Bone fragment	00022	CNA	COPAN 12	CNA	SI	NO	3Q1	20	O2	SI	CNA 16-36
Bone fragment	00022	CNACO2	COPAN 12	CNA	SI	NO	3Q1	20	CO2	SI	CNACO2 16-36
Bone fragment	00022	MCK	COPAN 12	MCK	SI	NO	3Q1	20	O2	SI	MCK 16-36
Bone fragment	00022	SGC2	COPAN 12	SGC2	SI	NO	3Q1	20	O2	SI	SGC2 16-36
Tissue fragment	00023	PVX	COPAN 12	PVX	SI	NO	3Q1	20	CO2	SI	PVX 16-36
Tissue fragment	00023	CNA	COPAN 12	CNA	SI	NO	3Q1	20	O2	SI	CNA 16-36
Tissue fragment	00023	CNACO2	COPAN 12	CNA	SI	NO	3Q1	20	CO2	SI	CNACO2 16-36
Tissue fragment	00023	MCK	COPAN 12	MCK	SI	NO	3Q1	20	O2	SI	MCK 16-36
Tissue fragment	00023	SGC2	COPAN 12	SGC2	SI	NO	3Q1	20	O2	SI	SGC2 16-36
wound swab (lavage)	M136	CNA	COPAN 12	CNA	SI	NO	3Q1	10	O2	SI	CNA 16-36
wound swab (lavage)	M136	MCK	COPAN 12	MCK	SI	NO	3Q1	10	O2	SI	MCK 16-36
wound swab (lavage)	M136	SGC2	COPAN 12	SGC2	SI	NO	3Q1	10	O2	SI	SGC2 16-36
BAL	P002	PVX	COPAN 12	PVX	SI	NO	SS6	10	CO2	SI	PVX 16-36
BAL	P002	CNA	COPAN 12	CNA	SI	NO	5Q1	10	O2	SI	CNA 16-36
BAL	P002	CNACO2	COPAN 12	CNA	SI	NO	5Q1	10	CO2	SI	CNACO2 16-36
BAL	P002	MCK	COPAN 12	MCK	SI	NO	5Q1	10	O2	SI	MCK 16-36
BAL	P002	BCSA	COPAN 12	BCSA	SI	NO	5Q1	10	O2	SI	BCSA 16-36
BAL	P002	SGC2	COPAN 12	SGC2	SI	NO	5Q1	10	O2	SI	SGC2 16-36
BAL	P002	SLIDE1	COPAN 12	SLIDE	SI	NO	SLIDE	10	SLIDE	NO
Ascitic fluid	00019	PVX	COPAN 12	PVX	SI	NO	SS6	10	CO2	SI	PVX 16-36
Ascitic fluid	00019	CNA	COPAN 12	CNA	SI	NO	5Q1	10	O2	SI	CNA 16-36
Ascitic fluid	00019	CNACO2	COPAN 12	CNA	SI	NO	5Q1	10	CO2	SI	CNACO2 16-36
Ascitic fluid	00019	MCK	COPAN 12	MCK	SI	NO	5Q1	10	O2	SI	MCK 16-36
Ascitic fluid	00019	SGC2	COPAN 12	SGC2	SI	NO	5Q1	10	O2	SI	SGC2 16-36
Ascitic fluid	00019	SLIDE1	COPAN 12	SLIDE	SI	NO	SLIDE	10	SLIDE	NO
Pericardial fluid	00018	PVX	COPAN 12	PVX	SI	NO	SS6	10	CO2	SI	PVX 16-36
Pericardial fluid	00018	CNA	COPAN 12	CNA	SI	NO	5Q1	10	O2	SI	CNA 16-36
Pericardial fluid	00018	CNACO2	COPAN 12	CNA	SI	NO	5Q1	10	CO2	SI	CNACO2 16-36
Pericardial fluid	00018	MCK	COPAN 12	MCK	SI	NO	5Q1	10	O2	SI	MCK 16-36
Pericardial fluid	00018	SGC2	COPAN 12	SGC2	SI	NO	5Q1	10	O2	SI	SGC2 16-36
Pericardial fluid	00018	SLIDE1	COPAN 12	SLIDE	SI	NO	SLIDE	10	SLIDE	NO
CSF	P009	PVX	COPAN 12	PVX	SI	NO	SS6	10	CO2	SI	PVX 12-24-36-48-60
CSF	P009	CNA	COPAN 12	CNA	SI	NO	5Q1	10	O2	SI	CNA 12-24-36-48-60
CSF	P009	CNACO2	COPAN 12	CNA	SI	NO	5Q1	10	CO2	SI	CNACO2 12-24-36-48-60
CSF	P009	MCK	COPAN 12	MCK	SI	NO	5Q1	10	O2	SI	MCK 12-24-36-48-60
CSF	P009	SDA	COPAN 12	SDA	SI	NO	5Q1	10	O2	SI	SDA 12-24-36-48-60
CSF	P009	PALCAM	COPAN 12	PALCAM	SI	NO	5Q1	10	O2	SI	PALCAM 12-24-36-48-60
Pleural fluid	P003	PVX	COPAN 12	PVX	SI	NO	SS6	10	CO2	SI	PVX 16-36
Pleural fluid	P003	CNA	COPAN 12	CNA	SI	NO	5Q1	10	O2	SI	CNA 16-36
Pleural fluid	P003	CNACO2	COPAN 12	CNA	SI	NO	5Q1	10	CO2	SI	CNACO2 16-36
Pleural fluid	P003	MCK	COPAN 12	MCK	SI	NO	5Q1	10	O2	SI	MCK 16-36
Pleural fluid	P003	BCSA	COPAN 12	BCSA	SI	NO	5Q1	10	O2	SI	BCSA 16-36
Pleural fluid	P003	SGC2	COPAN 12	SGC2	SI	NO	5Q1	10	O2	SI	SGC2 16-36
Pleural fluid	P003	SLIDE1	COPAN 12	SLIDE	SI	NO	SLIDE	10	SLIDE	NO
Biopsy	P0026	PVX	COPAN 12	PVX	SI	NO	5Q1	10	CO2	SI	PVX 16-36
Biopsy	P0026	CNA	COPAN 12	CNA	SI	NO	5Q1	10	O2	SI	CNA 16-36
Biopsy	P0026	CNACO2	COPAN 12	CNA	SI	NO	5Q1	10	CO2	SI	CNACO2 16-36
Biopsy	P0026	MCK	COPAN 12	MCK	SI	NO	5Q1	10	O2	SI	MCK 16-36
Biopsy	P0026	SGC2	COPAN 12	SGC2	SI	NO	5Q1	10	O2	SI	SGC2 16-36
MRSA	M111	MRSM	COPAN 12	MRSM	SI	NO	5Q1	10	O2	SI	MRSM 18-36
orthopedic prosthesis	P031	PVX	COPAN 12	PVX	SI	NO	SS6	10	CO2	SI	PVX 16-36
orthopedic prosthesis	P031	CNA	COPAN 12	CNA	SI	NO	5Q1	10	O2	SI	CNA 16-36
orthopedic prosthesis	P031	CNACO2	COPAN 12	CNA	SI	NO	5Q1	10	CO2	SI	CNACO2 16-36
orthopedic prosthesis	P031	MCK	COPAN 12	MCK	SI	NO	5Q1	10	O2	SI	MCK 16-36
orthopedic prosthesis	P031	SGC2	COPAN 12	SGC2	SI	NO	5Q1	10	O2	SI	SGC2 16-36
vascular prosthesis	P032	PVX	COPAN 12	PVX	SI	NO	SS6	10	CO2	SI	PVX 16-36
vascular prosthesis	P032	CNA	COPAN 12	CNA	SI	NO	5Q1	10	O2	SI	CNA 16-36
vascular prosthesis	P032	CNACO2	COPAN 12	CNA	SI	NO	5Q1	10	CO2	SI	CNACO2 16-36
vascular prosthesis	P032	MCK	COPAN 12	MCK	SI	NO	5Q1	10	O2	SI	MCK 16-36
vascular prosthesis	P032	SGC2	COPAN 12	SGC2	SI	NO	5Q1	10	O2	SI	SGC2 16-36
Strptococcus gr A	P0025	CNA	COPAN 12	CNA	SI	NO	5Q1	10	O2	SI	CNA 18
Strptococcus gr A	P0025	CNAANA	COPAN 12	CNA	SI	NO	5Q1	10	ANA	NO
Streptococcus gr B vaginal	P010	STREPB	COPAN 12	STREPB	SI	NO	5Q1	10	O2	SI	STREPB 18
Streptococcus gr B cervical	P010	STREPB	COPAN 12	STREPB	SI	NO	5Q1	10	O2	SI	STREPB 18
Streptococcus gr B rectal	P010	STREPB	COPAN 12	STREPB	SI	NO	5Q1	10	O2	SI	STREPB 18
rectal swabs Fungi	P011	CAND2	COPAN 12	CAND2	SI	NO	5Q1	10	O2	SI	CAND2 18
rectal swab streptococci	P030	STREPB	COPAN 12	STREPB	SI	NO	5Q1	10	O2	SI	STREPB 18
perineal swabs A.baumannii	M95	CARB	COPAN 12	CARB	SI	NO	5Q1	10	O2	SI	CARB 18-36
rectal swab CRE	M98	CARB	COPAN 12	CARB	SI	NO	5Q1	10	O2	SI	CARB 18-36
Fistula	00013	PVX	COPAN 12	PVX	SI	NO	3Q1	20	CO2	SI	PVX 16-36
Fistula	00013	CNA	COPAN 12	CNA	SI	NO	3Q1	20	O2	SI	CNA 16-36
Fistula	00013	CNACO2	COPAN 12	CNA	SI	NO	3Q1	20	CO2	SI	CNACO2 16-36
Fistula	00013	MCK	COPAN 12	MCK	SI	NO	3Q1	20	O2	SI	MCK 16-36
Fistula	00013	SGC2	COPAN 12	SGC2	SI	NO	3Q1	20	O2	SI	SGC2 16-36
ear swabs DX	00001	PVX	COPAN 12	PVX	SI	NO	5Q1	10	CO2	SI	PVX 18
ear swabs DX	00001	CNA	COPAN 12	CNA	SI	NO	5Q1	10	O2	SI	CNA 18
ear swabs DX	00001	MCK	COPAN 12	MCK	SI	NO	5Q1	10	O2	SI	MCK 18
ear swabs DX	00001	SGC2	COPAN 12	SGC2	SI	NO	5Q1	10	O2	SI	SGC2 18
ear swabsSX	00002	PVX	COPAN 12	PVX	SI	NO	5Q1	10	CO2	SI	PVX 18
ear swabsSX	00002	CNA	COPAN 12	CNA	SI	NO	5Q1	10	O2	SI	CNA 18
ear swabsSX	00002	MCK	COPAN 12	MCK	SI	NO	5Q1	10	O2	SI	MCK 18
ear swabsSX	00002	SGC2	COPAN 12	SGC2	SI	NO	5Q1	10	O2	SI	SGC2 18
cervical swab	P013	PVX	COPAN 12	PVX	SI	NO	5Q1	10	CO2	SI	PVX 18
cervical swab	P013	CNA	COPAN 12	CNA	SI	NO	5Q1	10	O2	SI	CNA 18
cervical swab	P013	MCK	COPAN 12	MCK	SI	NO	5Q1	10	O2	SI	MCK 18
cervical swab	P013	STREPB	COPAN 12	STREPB	SI	NO	5Q1	10	O2	SI	STREPB 18
cervical swab	P013	CAND2	COPAN 12	CAND2	SI	NO	5Q1	10	O2	SI	CAND2 18
cervical swab	P013	SLIDE1	COPAN 12	SLIDE	SI	NO	SLIDE	10	SLIDE	NO
oral swab	P014	PVX	COPAN 12	PVX	SI	NO	5Q1	10	CO2	SI	PVX 18
oral swab	P014	CNA	COPAN 12	CNA	SI	NO	5Q1	10	O2	SI	CNA 18
oral swab	P014	CNAANA	COPAN 12	CNA	SI	NO	5Q1	10	ANA	NO
oral swab	P014	MCK	COPAN 12	MCK	SI	NO	5Q1	10	O2	SI	MCK 18
oral swab	P014	SGC2	COPAN 12	SGC2	SI	NO	5Q1	10	O2	SI	SGC2 18
wound swab	P016	CNA	COPAN 12	CNA	SI	NO	3Q1	20	O2	SI	CNA 16-36
wound swab	P016	MCK	COPAN 12	MCK	SI	NO	3Q1	20	O2	SI	MCK 16-36
wound swab	P016	SGC2	COPAN 12	SGC2	SI	NO	3Q1	20	O2	SI	SGC2 16-36
Nasal Swab	00007	PVX	COPAN 12	PVX	SI	NO	5Q1	10	CO2	SI	PVX 18
Nasal Swab	00007	CNA	COPAN 12	CNA	SI	NO	5Q1	10	O2	SI	CNA 18
Nasal Swab	00007	MCK	COPAN 12	MCK	SI	NO	5Q1	10	O2	SI	MCK 18
Nasal Swab	00007	SGC2	COPAN 12	SGC2	SI	NO	5Q1	10	O2	SI	SGC2 18
Nasal swab DX	00003	PVX	COPAN 12	PVX	SI	NO	5Q1	10	CO2	SI	PVX 18
Nasal swab DX	00003	CNA	COPAN 12	CNA	SI	NO	5Q1	10	O2	SI	CNA 18
Nasal swab DX	00003	MCK	COPAN 12	MCK	SI	NO	5Q1	10	O2	SI	MCK 18
Nasal swab DX	00003	SGC2	COPAN 12	SGC2	SI	NO	5Q1	10	O2	SI	SGC2 18
Nasal swab SX	00004	PVX	COPAN 12	PVX	SI	NO	5Q1	10	CO2	SI	PVX 18
Nasal swab SX	00004	CNA	COPAN 12	CNA	SI	NO	5Q1	10	O2	SI	CNA 18
Nasal swab SX	00004	MCK	COPAN 12	MCK	SI	NO	5Q1	10	O2	SI	MCK 18
Nasal swab SX	00004	SGC2	COPAN 12	SGC2	SI	NO	5Q1	10	O2	SI	SGC2 18
eye swab dx	00006	PVX	COPAN 12	PVX	SI	NO	3Q1	20	CO2	SI	PVX 16-36-44
eye swab dx	00006	CNA	COPAN 12	CNA	SI	NO	3Q1	20	O2	SI	CNA 16-36-44
eye swab dx	00006	MCK	COPAN 12	MCK	SI	NO	3Q1	20	O2	SI	MCK 16-36-44
eye swab dx	00006	SGC2	COPAN 12	SGC2	SI	NO	3Q1	20	O2	SI	SGC2 16-36-44
eye swabSX	00005	PVX	COPAN 12	PVX	SI	NO	3Q1	20	CO2	SI	PVX 16-36-44
eye swabSX	00005	CNA	COPAN 12	CNA	SI	NO	3Q1	20	O2	SI	CNA 16-36-44
eye swabSX	00005	MCK	COPAN 12	MCK	SI	NO	3Q1	20	O2	SI	MCK 16-36-44
eye swabSX	00005	SGC2	COPAN 12	SGC2	SI	NO	3Q1	20	O2	SI	SGC2 16-36-44
urethral swab	P020	PVX	COPAN 12	PVX	SI	NO	5Q1	10	CO2	SI	PVX 18
urethral swab	P020	CNA	COPAN 12	CNA	SI	NO	5Q1	10	O2	SI	CNA 18
urethral swab	P020	MCK	COPAN 12	MCK	SI	NO	5Q1	10	O2	SI	MCK 18
urethral swab	P020	STREPB	COPAN 12	STREPB	SI	NO	5Q1	10	O2	SI	STREPB 18
urethral swab	P020	CAND2	COPAN 12	CAND2	SI	NO	5Q1	10	O2	SI	CAND2 18
urethral swab	P020	SLIDE1	COPAN 12	SLIDE	SI	NO	SLIDE	10	SLIDE	NO
vaginal swab	P021	PVX	COPAN 12	PVX	SI	NO	5Q1	10	CO2	SI	PVX 18
vaginal swab	P021	CNA	COPAN 12	CNA	SI	NO	5Q1	10	O2	SI	CNA 18
vaginal swab	P021	MCK	COPAN 12	MCK	SI	NO	5Q1	10	O2	SI	MCK 18
vaginal swab	P021	STREPB	COPAN 12	STREPB	SI	NO	5Q1	10	O2	SI	STREPB 18
vaginal swab	P021	CAND2	COPAN 12	CAND2	SI	NO	5Q1	10	O2	SI	CAND2 18
vaginal swab	P021	SLIDE1	COPAN 12	SLIDE	SI	NO	SLIDE	10	SLIDE	NO
Urine	P023	CPSE	COPAN 12	CPSE	SI	NO	SS6	10	O2	SI	CPSE 16
Urine from catheter	P023	CPSE	COPAN 12	CPSE	SI	NO	SS6	10	O2	SI	CPSE 16
seminal fluid	P999	PVX	COPAN 12	PVX	SI	NO	5Q1	10	CO2	SI	PVX 18
seminal fluid	P999	CNA	COPAN 12	CNA	SI	NO	5Q1	10	O2	SI	CNA 18
seminal fluid	P999	MCK	COPAN 12	MCK	SI	NO	5Q1	10	O2	SI	MCK 18
seminal fluid	P999	STREPB	COPAN 12	STREPB	SI	NO	5Q1	10	O2	SI	STREPB 18
seminal fluid	P999	CAND2	COPAN 12	CAND2	SI	NO	5Q1	10	O2	SI	CAND2 18
